# Supplementary material for: Heat Shock Alters Mesenchymal Stem Cell Identity and Induces Premature Senescence
Source: Front Cell Dev Biol. 2020 Sep 22;8:565970. doi: 10.3389/fcell.2020.565970 (PMC7537765; doi:10.3389/fcell.2020.565970)
Supplement: Supplementary Table 1 — List of all mouse primers used in this study for gene expression analysis by RT-qPCR. [file Table_1.xlsx]

## Sheet: Sheet1
Name	Target Gene	Sequence	Forward/Reverse
UBC	Ubiquitin C	CCACACAAAGCCCCTCAAT	Forward
UBC	Ubiquitin C	AAAGATCTGCATCGTCTCTCTCA	Reverse
EIF5a	Translation initiation factor 5A	TGAAGATATCTGCCCGTCAA	Forward
EIF5a	Translation initiation factor 5A	ATGCCAATCAGCTGGAAGTC	Reverse
EEF1A1	Translation elongation factor 1 alpha 1	GGCTGCTGAGATGGGAAAG	Forward
EEF1A1	Translation elongation factor 1 alpha 1	GCTCACGCTCAGCTTTCAG	Reverse
A20	TNFAIP3/A20	TGTCATTTCAGACAAAATGCTAAGA	Forward
A20	TNFAIP3/A20	GCAGATAAATCCCACCCACTT	Reverse
IL1b	Interleukin 1 Beta	ACCAACAAGTGATATTCTCCATGA	Forward
IL1b	Interleukin 1 Beta	CCCAAGGCCACAGGTATTT	Reverse
IL6	Interleukin 6	TGATGCACTTGCAGAAAACAA	Forward
IL6	Interleukin 6	GCAAATTTCCTGATTATATCCAGTTT	Reverse
KC	CXCL1	AACCGAAGTCATAGCCACACTC	Forward
KC	CXCL1	TCTGAACCAAGGGAGCTTCA	Reverse
MIP2	CXCL2	AACATCCAGAGCTTGAGTGTGA	Forward
MIP2	CXCL2	TGAGAGTGGCTATGACTTCTGTCT	Reverse
TNFα	Tumor necrosis factor alpha	CCACCACGCTCTTCTGTCTAC	Forward
TNFα	Tumor necrosis factor alpha	GCCATTTGGGAACTTCTCATC	Reverse
