# Supplementary material for: Heat Shock Alters Mesenchymal Stem Cell Identity and Induces Premature Senescence
Source: Front Cell Dev Biol. 2020 Sep 22;8:565970. doi: 10.3389/fcell.2020.565970 (PMC7537765; doi:10.3389/fcell.2020.565970)
Supplement: Supplementary Table 2 — List of all bovine primers used in this study for gene expression analysis by RT-qPCR. [file Table_2.xlsx]

## Sheet: Sheet1
Name	Target Gene	Sequence	Forward/Reverse
RPS9	Ribosomal protein S9	GAAGCTGATCGGCGAGTATG	Forward
RPS9	Ribosomal protein S9	GATCTTGGCCAGGGTGAAT	Reverse
PSMB2	Proteasome subunit beta 2	GATGCGAAATGGTTATGAACTG	Forward
PSMB2	Proteasome subunit beta 2	AGGTTTCGGCGAGTGAAAT	Reverse
CHMP2A	Charged multivesicular body protein 2A	ACCGTGAGCGACAGAAGC	Forward
CHMP2A	Charged multivesicular body protein 2A	TGGCCATTTTCTTGATGTCC	Reverse
HIF1	Hypoxia-inducible factor 1	ATTTTGGCAGCAATGACACA	Forward
HIF1	Hypoxia-inducible factor 1	CCAAATTTATATTCTGCAATTTCTCA	Reverse
NRF2	Nuclear factor erythroid 2	CCTCAAAGCACCGTCCTCAG	Forward
NRF2	Nuclear factor erythroid 2	CAATCAAATCCATGTCCTGCTGG	Reverse
FOXO3	Forkhead box protein O3	ACAAACGGCTCACTCTGTCC	Forward
FOXO3	Forkhead box protein O3	GTGCCGGATAGAGTTCTTCCA	Reverse
GPX1	Glutathione Peroxidase 1	CAACGGTGCGGGACTACA	Forward
GPX1	Glutathione Peroxidase 1	CCTCGTTCTTGGCGTTTTCC	Reverse
SOD1	Superoxide dismutase 1	AAGGGAGATACAGTCGTGGT	Forward
SOD1	Superoxide dismutase 1	CAAACTGATGGACGTGGAATC	Reverse
PRDX1	Peroxiredoxin 1	GTCACCTGGCATGGATCAAC	Forward
PRDX1	Peroxiredoxin 1	GACCCCATAGTCCTGAGCAA	Reverse
HSP90	Heat shock protein 90	GAGCAGTATGCCTGGGAGTC	Forward
HSP90	Heat shock protein 90	CCATTGGTTCTCCTGTGTCA	Reverse
HSP27	Heat shock protein 27	CCCTGGACGTCAACCACTT	Forward
HSP27	Heat shock protein 27	CTCGTGCTTGCCAGTGATCT	Reverse
TGFβ	Transforming growth factor beta	AAGCCCGAGGACCACATTTC	Forward
TGFβ	Transforming growth factor beta	CTTTGGGTTTTGGTGGCACA	Reverse
BAX	Bcl-2-associated X	GCTTCAGGGTTTCATCCAGGA	Forward
BAX	Bcl-2-associated X	TCAGACACTCGCTCAGCTTC	Reverse
CD90	Thy-1	CGCCCTCCTGCTAACAGTC	Forward
CD90	Thy-1	GGCGTGGTGGTGGTATTCT	Reverse
P38	Mitogen-activated protein kinase 14 (MAPK14)	TTCCAAGGGCTACACCAAGT	Forward
P38	Mitogen-activated protein kinase 14 (MAPK14)	TGGTTCAGCTGGTCAAGGTA	Reverse
P16	CDKN2A	CCCTCGTGCTGATGGCTAGT	Forward
P16	CDKN2A	CCCATCATCATCACCTGGTCTA	Reverse
P53	Tumor protein p53	ACTCTTCAGATCCGTGGGTTTA	Forward
P53	Tumor protein p53	CCATCCAGAGCATCCTTCAG	Reverse
P21	CDKN1A	CGCCAGCTGAGGTGTGAG	Forward
P21	CDKN1A	ATGGCACCTGTGGCTCTTCT	Reverse
ATM	Ataxia telangiectasia mutated	TATCAGCCTCGACACAAGCC	Forward
ATM	Ataxia telangiectasia mutated	CCTGGGTGCTCTTTTATTTGCA	Reverse
PPARG	Peroxisome proliferator-activated receptor gamma	CCAAGTTCGAGTTTGCTGTG	Forward
PPARG	Peroxisome proliferator-activated receptor gamma	GGCGGTCTCCACTGAGAATA	Reverse
CD29	Integrin beta 1	GCCAAGCAGATGAAAACAGA	Forward
CD29	Integrin beta 1	AATGTTGAATTTGTGCACCATC	Reverse
CD44	CD44	GTCCTATGCGGAAACCTCAA	Forward
CD44	CD44	GCCCACACCTTCTCCTACTG	Reverse
CD90	Thy-1	CGCCCTCCTGCTAACAGTC	Forward
CD90	Thy-1	GGCGTGGTGGTGGTATTCT	Reverse
CD105	Endoglin	TGGTCAGTAACGAGGTGGTCA	Forward
CD105	Endoglin	AGTGTGGGCTGAGGTAGAGG	Reverse
CD166	Alcam	TGAAGGAGCGGTGGTCATA	Forward
CD166	Alcam	TGTCAGCCTTGGTTGTCTTG	Reverse
